# Supplementary material for: Quantification of purified endogenous miRNAs with high sensitivity and specificity
Source: Nat Commun. 2020 Nov 27;11:6033. doi: 10.1038/s41467-020-19865-9 (PMC7699633; doi:10.1038/s41467-020-19865-9)
Supplement: Supplementary file 4 — Source Data [file 41467_2020_19865_MOESM4_ESM.xlsx]

## Sheet: Figure 1h
Figure 1h
		Ago-loaded(kon)	error	bare(kon)	error
	seed	0.00871	0.000424491	0.000441766	2.60993e-05
	mid	0.01353	0.000833549	0.000671482	4.01092e-06
	tail	0.01073	0.000804715	0.00044449	2.00167e-05

## Sheet: Figure 1i
Figure 1i
		Ago-loaded(kon)	error	bare(kon)	error
	seed	0.0392	0.000863338	0.01231	0.000791382
	mid	0.05274	0.00384	0.02884	0.0015
	tail	0.02498	0.00124	0.0106	0.00113

## Sheet: Figure 2c
Figure 2c
		duty cycle	error
let-7a	PS	0.18582	0.03906
	PM	0.16555	0.0396
	PT	0.22742	0.02828
let-7a_m1	PS	0.00241	0.00302
	PM	0.10629	0.03855
	PT	0.19998	0.00605
let-7a_m2	PS	0.2076	0.07522
	PM	0.01554	0.01389
	PT	0.0754	0.03395
let-7a_m3	PS	0.27831	0.06541
	PM	0.16486	0.06375
	PT	0.0123	0.00789

## Sheet: Figure 3d
Figure 3d
	let-7a(pM)	spot(Mean)	SD		let-7c(pM)	spot(Mean)	SD
	10	28	4.54606		0	0	0
	7.5	22.3333	2.49444		2.5	7	1.63299
	5	13.3333	2.0548		5	15	4.24264
	2.5	6.33333	0.94281		7.5	18.6667	3.09121
	0	0.66667	0.4714		10	27.3333	3.85861

## Sheet: Figure 3e
Figure 3e
	pM	let-7a(Mean)	SD	let-7c(Mean)	SD
	0	17.3	3.8	1.4	0.4
	0.5	18.6667	2.86744	3	1.41421
	1	20.6667	2.6247	4.33333	2.0548
	2.5	24	2.16025	7.66667	0.94281
	5	31.3333	2.62467	15.3333	1.69967
	7.5	36.3333	4.6428	23	2.16025
	10	44.3333	4.18994	29.6667	2.49444

## Sheet: Figure 3f
Figure 3f
		Mean	SD
	HeLa	3726.67	829.602
	HeLa mock	3561.04	422.274
	HeLa let-7a overexpression	37266.7	2028.54

## Sheet: Figure 3g
Figure 3g
		let-7a(Mean)	SD	let-7c(Mean)	SD
	HeLa	3726.67	829.602	301	105.328
	Liver	10863.2	2069.6	2816.37	574.43

## Sheet: Figure 3h
Figure 3h
		let-7a(Mean)	SD	let-7c(Mean)	SD
	MCF-7(exosomes)	248.444	198.756	82.8148	117.118
	MCF-7	2236	202.854	662.519	510.505
